# Supplementary material for: Preferences Among Expert Physicians in Areas of Uncertainty in Venous Thromboembolism Management: Results from a Multiple-Choice Questionnaire
Source: J Clin Med. 2025 Dec 1;14(23):8531. doi: 10.3390/jcm14238531 (PMC12692854; doi:10.3390/jcm14238531)
Supplement: Supplementary file 1 [file jcm-14-08531-s001.zip]

Archive with 1 entries (1 files):
- jcm-3963461-supplementary.pdf
